# Supplementary material for: Energy Landscape of Relaxation and Interaction of an Amino Acid, Glutamine (L), on Pristine and Au/Ag/Cu-Doped TiO2 Surfaces
Source: Nanomaterials (Basel). 2023 Sep 30;13(19):2688. doi: 10.3390/nano13192688 (PMC10574630; doi:10.3390/nano13192688)
Supplement: Supplementary file 1 [file nanomaterials-13-02688-s001.zip]

Archive with 1 entries (1 files):
- nanomaterials-2501956-supplementary.pdf
